# Supplementary material for: The Potential of Stereolithography for 3D Printing of Synthetic Trabecular Bone Structures
Source: Materials (Basel). 2021 Jul 2;14(13):3712. doi: 10.3390/ma14133712 (PMC8269906; doi:10.3390/ma14133712)
Supplement: Supplementary file 1 [file materials-14-03712-s001.zip]

Archive with 1 entries (1 files):
- materials-1263071-supplementary.pdf
